# Supplementary material for: Classification of Polish Natural Bee Honeys Based on Their Chemical Composition
Source: Molecules. 2022 Jul 28;27(15):4844. doi: 10.3390/molecules27154844 (PMC9369904; doi:10.3390/molecules27154844)
Supplement: Supplementary file 1 [file molecules-27-04844-s001.zip]

Archive with 1 entries (1 files):
- molecules-1817056-supplementary.pdf
